# Supplementary material for: Using Anti-Malondialdehyde Modified Peptide Autoantibodies to Import Machine Learning for Predicting Coronary Artery Stenosis in Taiwanese Patients with Coronary Artery Disease
Source: Diagnostics (Basel). 2021 May 26;11(6):961. doi: 10.3390/diagnostics11060961 (PMC8229983; doi:10.3390/diagnostics11060961)
Supplement: Supplementary file 1 [file diagnostics-11-00961-s001.zip]

Archive with 1 entries (1 files):
- diagnostics-1209837-supplementary.pdf
